# Supplementary material for: Genome Sequencing Reveals a Large and Diverse Repertoire of Antimicrobial Peptides
Source: Front Microbiol. 2018 Aug 27;9:2012. doi: 10.3389/fmicb.2018.02012 (PMC6120550; doi:10.3389/fmicb.2018.02012)
Supplement: TABLE S1 — List of pneumococcal genomes used in this study. [file Table_1.XLSX]

## Sheet: Sheet1
Supplementary Table 1 | List of genomes used in this study.
PubMLST_id	Strain	Study Dataset
1235	3063-00	571_dataset
1552	HK P1	571_dataset
1563	SI M1	571_dataset
1685	NCTC7465	571_dataset
2728	GA41410	571_dataset
3099	AP200	571_dataset
3210	P1031	571_dataset
3217	P1041	571_dataset
3776	JJA	571_dataset
3929	4027-06	571_dataset
3956	6735-05	571_dataset
3971	6901-05	571_dataset
4000	6963-05	571_dataset
4001	5185-06	571_dataset
4051	7286-06	571_dataset
4059	5787-06	571_dataset
4665	33D/2	571_dataset
4666	33B/2	571_dataset
6630	Kor 136	571_dataset
13176	2682	571_dataset
15432	46/2	571_dataset
15434	35F/2	571_dataset
15435	11B/2	571_dataset
15436	15A/2	571_dataset
15437	16F/2	571_dataset
15438	23B/1	571_dataset
15440	23F/2	571_dataset
15441	7C/3	571_dataset
15442	15C/2	571_dataset
15443	13/2	571_dataset
15444	24F/2	571_dataset
15445	7C/2	571_dataset
15446	44/3	571_dataset
15447	15F/3	571_dataset
15448	22A/3	571_dataset
15449	24F/3	571_dataset
15450	7B/2	571_dataset
15451	18F/1	571_dataset
15452	22A/2	571_dataset
15453	14/6	571_dataset
15454	23F/4	571_dataset
15455	40/2	571_dataset
15457	12B/1	571_dataset
15458	6A/2	571_dataset
15459	39/2	571_dataset
15460	45/5	571_dataset
15461	45/2	571_dataset
15462	33F/2	571_dataset
15463	43/4	571_dataset
15464	12F/2	571_dataset
15465	18C/3	571_dataset
15466	35C/2	571_dataset
15467	43/3	571_dataset
15468	14/7	571_dataset
15469	6B/3	571_dataset
15471	11C/1	571_dataset
15472	34/3	571_dataset
15473	8/4	571_dataset
15474	9L/3	571_dataset
15475	9N/2	571_dataset
15476	14/8	571_dataset
15477	21/2	571_dataset
15478	7F/4	571_dataset
15479	25A/1	571_dataset
15480	7F/6	571_dataset
15481	3/6	571_dataset
15482	1/6	571_dataset
15483	11F/2	571_dataset
15484	41F/2	571_dataset
15485	11A/2	571_dataset
15486	24B/2	571_dataset
15487	34/5	571_dataset
15489	34/2	571_dataset
15490	22F/2	571_dataset
15491	47A/1	571_dataset
15492	20/2	571_dataset
15493	5/4	571_dataset
15494	4/4	571_dataset
15497	19A/5	571_dataset
15498	28F/2	571_dataset
15499	12F/3	571_dataset
15500	19F/4	571_dataset
15501	19F/10	571_dataset
15502	36/4	571_dataset
15503	48/3	571_dataset
15504	48/2	571_dataset
15505	35B/2	571_dataset
15506	34/4	571_dataset
15508	36/2	571_dataset
15509	41A/2	571_dataset
15510	45/3	571_dataset
15511	9L/4	571_dataset
15513	35A/3	571_dataset
15514	37/6	571_dataset
15515	3/3	571_dataset
15517	SA76	571_dataset
15518	SA53	571_dataset
15519	SA69	571_dataset
15521	SA58	571_dataset
15523	SA71	571_dataset
15526	SA78	571_dataset
15527	SA64	571_dataset
15529	USA31	571_dataset
25262	Finland6B-12	571_dataset
25500	ICE11	571_dataset
25638	PN1	571_dataset
25658	SA13	571_dataset
25659	SA17	571_dataset
25660	SA20	571_dataset
25661	SA11	571_dataset
25662	SA14	571_dataset
25663	SA15	571_dataset
25664	SA18	571_dataset
25665	SA19	571_dataset
25666	SA12	571_dataset
25667	SA16	571_dataset
25668	SA21	571_dataset
25669	SA54	571_dataset
25670	SA56	571_dataset
25671	SA52	571_dataset
25672	SA57	571_dataset
25673	SA66	571_dataset
25674	SA59	571_dataset
25675	SA62	571_dataset
25676	SA67	571_dataset
25677	SA68	571_dataset
25678	SA38	571_dataset
25679	SA72	571_dataset
25680	SA51	571_dataset
25681	S.Africa6B-8	571_dataset
25682	SA45	571_dataset
25683	SA44	571_dataset
25684	SA41	571_dataset
25685	SA32	571_dataset
25686	SA31	571_dataset
25695	Spain6B-2	571_dataset
26105	USA33	571_dataset
26106	USA39	571_dataset
26107	Maryland6B-17	571_dataset
26108	CDC1873-00	571_dataset
26109	GA17328	571_dataset
26110	GA17545	571_dataset
26111	GA17971	571_dataset
26153	GA19077	571_dataset
26155	GA41437	571_dataset
26156	GA41538	571_dataset
26186	USA22	571_dataset
26187	GA47033	571_dataset
26191	07AR0125	571_dataset
26193	GA52306	571_dataset
26196	BR1064	571_dataset
26222	ND6012	571_dataset
26223	SP6-BS73	571_dataset
26224	SP18-BS74	571_dataset
26225	NP127	571_dataset
29809	BM4200	571_dataset
29810	BS1	571_dataset
29828	S-030	571_dataset
29872	SB33	571_dataset
32979	8454	571_dataset
33047	SA36	571_dataset
35032	SMRU1390	571_dataset
35807	2231	571_dataset
35812	1/2	571_dataset
35813	1/5	571_dataset
35814	1/7	571_dataset
35815	3/2	571_dataset
35816	3/4	571_dataset
35817	3/7	571_dataset
35818	3/8	571_dataset
35819	7A/3	571_dataset
35820	7B/3	571_dataset
35821	7F/3	571_dataset
35822	9N/3	571_dataset
35823	9N/5	571_dataset
35824	15B/3	571_dataset
35825	18B/2	571_dataset
35826	18F/2	571_dataset
35827	19A/2	571_dataset
35828	19A/3	571_dataset
35829	19F/2	571_dataset
35830	19F/7	571_dataset
35831	19F/11	571_dataset
35832	19F/12	571_dataset
35833	19F/14	571_dataset
35834	23B/2	571_dataset
35835	23F/3	571_dataset
35836	23F/6	571_dataset
35837	33A/3	571_dataset
35838	33D/3	571_dataset
35839	35B/4	571_dataset
35840	ICE22	571_dataset
35841	ICE23	571_dataset
35842	ICE46	571_dataset
35844	ICE594	571_dataset
35845	ICE13	571_dataset
35846	ICE50	571_dataset
35847	Ala243	571_dataset
35848	Ala317	571_dataset
35849	Ala263	571_dataset
35850	Ala289	571_dataset
35851	Ala292	571_dataset
35852	USA2	571_dataset
35853	USA6	571_dataset
35854	USA8	571_dataset
35855	USA9	571_dataset
35856	USA11	571_dataset
35857	USA12	571_dataset
35858	USA13	571_dataset
35859	Spain23F-1	571_dataset
35860	Spain9V-3	571_dataset
35861	Tennessee23F-4	571_dataset
35862	Spain14-5	571_dataset
35863	Hungary19A-6	571_dataset
35864	CSR14-10	571_dataset
35865	S.Africa19A-13	571_dataset
35866	Taiwan19F-14	571_dataset
35867	Taiwan23F-15	571_dataset
35868	Tennessee14-18	571_dataset
35869	Greece6B-22	571_dataset
35873	Netherlands14-35	571_dataset
35874	Netherlands18C-36	571_dataset
35875	Netherlands7F-39	571_dataset
35877	CDC1087-00	571_dataset
35878	CDC3059-06	571_dataset
35879	CGSP14	571_dataset
35880	SA84	571_dataset
35881	MLV-016	571_dataset
35882	SPnINV104B	571_dataset
35883	SPnINV200	571_dataset
35884	SPnOXC141	571_dataset
35891	USA23	571_dataset
35892	USA24	571_dataset
35893	USA26	571_dataset
35894	USA27	571_dataset
35895	USA28	571_dataset
35896	USA34	571_dataset
35897	USA35	571_dataset
35898	USA42	571_dataset
35899	USA47	571_dataset
35900	USA48	571_dataset
35901	SA1	571_dataset
35902	SA2	571_dataset
35903	SA26	571_dataset
35904	SA28	571_dataset
35905	SA37	571_dataset
35906	SA39	571_dataset
35907	SA42	571_dataset
35908	SA43	571_dataset
35909	SA47	571_dataset
35910	SA48	571_dataset
35911	SA55	571_dataset
35912	SA60	571_dataset
35913	SA61	571_dataset
35914	SA63	571_dataset
35915	SA70	571_dataset
35916	SA73	571_dataset
35917	SA74	571_dataset
35918	SA75	571_dataset
35919	SA77	571_dataset
35920	SA79	571_dataset
35921	SA80	571_dataset
35922	SA81	571_dataset
35923	TCH8431	571_dataset
35924	BS458	571_dataset
35925	CCRI1974	571_dataset
35926	SP11-BS70	571_dataset
35927	SP14-BS292	571_dataset
35928	SP14-BS69	571_dataset
35929	SP19-BS75	571_dataset
35930	SP23-BS72	571_dataset
35931	SP3-BS71	571_dataset
35932	SP9-BS68	571_dataset
35933	Sp03-4156	571_dataset
35934	Sp03-4183	571_dataset
35935	Sp99_4038	571_dataset
35936	Sp99_4039	571_dataset
35937	Sp03_2672	571_dataset
35938	Sp03-3038	571_dataset
35939	G54	571_dataset
35940	Canada MDR_19A	571_dataset
35941	Canada MDR_19F	571_dataset
35942	GA04375	571_dataset
35943	GA08780	571_dataset
35944	GA11184	571_dataset
35945	GA11426	571_dataset
35946	GA11663	571_dataset
35947	GA13338	571_dataset
35948	GA13455	571_dataset
35949	GA13494	571_dataset
35950	GA13637	571_dataset
35951	GA13856	571_dataset
35952	GA14798	571_dataset
35953	GA16121	571_dataset
35954	GA16833	571_dataset
35955	GA17227	571_dataset
35956	GA17371	571_dataset
35957	GA17570	571_dataset
35958	GA18523	571_dataset
35959	GA19451	571_dataset
35960	GA19690	571_dataset
35961	GA41277	571_dataset
35962	GA41301	571_dataset
35963	GA41317	571_dataset
35964	GA41565	571_dataset
35965	GA41688	571_dataset
35966	GA43265	571_dataset
35967	GA43380	571_dataset
35968	GA44194	571_dataset
35969	GA44288	571_dataset
35970	GA44378	571_dataset
35971	GA44452	571_dataset
35972	GA44500	571_dataset
35973	GA44511	571_dataset
35974	GA47281	571_dataset
35975	GA47360	571_dataset
35976	GA47368	571_dataset
35977	GA47373	571_dataset
35978	GA47388	571_dataset
35979	GA47502	571_dataset
35980	GA47688	571_dataset
35981	GA47751	571_dataset
35982	GA47778	571_dataset
35983	GA47976	571_dataset
35984	GA49138	571_dataset
35985	GA49447	571_dataset
35986	GA54644	571_dataset
35987	GA47439	571_dataset
35988	GA47901	571_dataset
35989	EU-NP01	571_dataset
35990	NP070	571_dataset
35991	NP170	571_dataset
35992	Sp07-2838	571_dataset
35993	Sp02-1198	571_dataset
35994	Sp06-1370	571_dataset
35995	cdc02	571_dataset
35996	cdc13	571_dataset
36288	14/5	571_dataset
36289	1/4	571_dataset
36290	7A/2	571_dataset
36291	7F/2	571_dataset
36292	7F/5	571_dataset
36293	9A/1	571_dataset
36294	9L/2	571_dataset
36295	9N/4	571_dataset
36296	9N/6	571_dataset
36297	9V/4	571_dataset
36298	9V/5	571_dataset
36299	9V/6	571_dataset
36300	11D/1	571_dataset
36301	14/2	571_dataset
36302	14/3	571_dataset
36303	14/4	571_dataset
36304	14/9	571_dataset
36305	15B/2	571_dataset
36306	18A/2	571_dataset
36307	18C/1	571_dataset
36308	18C/2	571_dataset
36309	19B/2	571_dataset
36310	19C/2	571_dataset
36311	19F/3	571_dataset
36312	19F/5	571_dataset
36313	19F/8	571_dataset
36314	23A/2	571_dataset
36315	23F/5	571_dataset
36316	23F/10	571_dataset
36317	33A/2	571_dataset
36318	35C/3	571_dataset
36326	ST556	571_dataset
36327	SA10	571_dataset
36328	SA22	571_dataset
36329	SA23	571_dataset
36330	SA24	571_dataset
36331	SA25	571_dataset
36332	SA27	571_dataset
36333	SA3	571_dataset
36334	SA4	571_dataset
36335	SA5	571_dataset
36336	SA6	571_dataset
36337	SA7	571_dataset
36338	SA8	571_dataset
37715	4/3	571_dataset
37716	5/3	571_dataset
37718	8/2	571_dataset
37719	8/3	571_dataset
37720	12A/2	571_dataset
37721	12A/3	571_dataset
37722	12A/6	571_dataset
37723	12A/7	571_dataset
37724	12A/8	571_dataset
37725	12A/9	571_dataset
37726	12A/10	571_dataset
37727	12A/11	571_dataset
37728	12A/12	571_dataset
37729	12A/13	571_dataset
37730	12A/14	571_dataset
37731	17F/1	571_dataset
37733	20/4	571_dataset
37736	25A/2	571_dataset
37737	25F/2	571_dataset
37738	25F/3	571_dataset
37743	36/5	571_dataset
37744	37/3	571_dataset
37745	37/5	571_dataset
37746	37/8	571_dataset
37747	37/9	571_dataset
37748	41A/3	571_dataset
37752	45/4	571_dataset
37754	48/4	571_dataset
37755	48/5	571_dataset
37756	48/6	571_dataset
37757	USA16	571_dataset
37758	USA18	571_dataset
37759	USA20	571_dataset
37760	England14-9	571_dataset
37761	Denmark12F-34	571_dataset
37762	CDC0288-04	571_dataset
37763	D39	571_dataset
37764	R6	571_dataset
37765	TIGR4	571_dataset
37766	70585	571_dataset
37767	SA9	571_dataset
37768	SA34	571_dataset
37769	SA35	571_dataset
37770	PN2	571_dataset
37771	SA49	571_dataset
37772	SA82	571_dataset
37773	SA83	571_dataset
37774	BS397	571_dataset
37775	BS455	571_dataset
37776	BS457	571_dataset
37777	GA07228	571_dataset
37778	GA07643	571_dataset
37779	GA11304	571_dataset
37780	GA16242	571_dataset
37781	GA16531	571_dataset
37782	GA47283	571_dataset
37783	NP112	571_dataset
37784	A45	571_dataset
37785	412	571_dataset
37786	1788	571_dataset
37787	G104	571_dataset
37788	SA4(Croucher)	571_dataset
37789	SA7(Croucher)	571_dataset
37790	SA17(Croucher)	571_dataset
37791	SA27(Croucher)	571_dataset
37792	SA61(Croucher)	571_dataset
37793	SA78(Croucher)	571_dataset
37794	SA142(Croucher)	571_dataset
37795	SA151(Croucher)	571_dataset
37796	2859	571_dataset
37797	23782	571_dataset
37798	23809	571_dataset
37799	cdc01	571_dataset
37800	SA5(Croucher)	571_dataset
37801	2/2	571_dataset
37802	2/3	571_dataset
37804	5/1	571_dataset
37806	10A/1	571_dataset
37807	10B/2	571_dataset
37808	10C/2	571_dataset
37809	10F/2	571_dataset
37810	12A/5	571_dataset
37814	12F/4	571_dataset
37815	12F/5	571_dataset
37816	12F/6	571_dataset
37818	16A/1	571_dataset
37820	17A/2	571_dataset
37821	17F/2	571_dataset
37822	17F/3	571_dataset
37823	17F/4	571_dataset
37824	20/3	571_dataset
37825	21/3	571_dataset
37826	24A/2	571_dataset
37830	25F/4	571_dataset
37831	27/2	571_dataset
37833	29/2	571_dataset
37834	32F/2	571_dataset
37835	38/2	571_dataset
37836	42/2	571_dataset
37837	47F/1	571_dataset
38960	D107_Hakenbeck	571_dataset
38961	D110_Hakenbeck	571_dataset
38962	D111_Hakenbeck	571_dataset
38963	D206_Hakenbeck	571_dataset
38964	D211_Hakenbeck	571_dataset
38965	D214_Hakenbeck	571_dataset
38966	D219_Hakenbeck	571_dataset
38967	2301_Hakenbeck	571_dataset
38968	2302_Hakenbeck	571_dataset
38969	2303_Hakenbeck	571_dataset
38970	2305_Hakenbeck	571_dataset
38971	2306_Hakenbeck	571_dataset
38972	2307_Hakenbeck	571_dataset
38973	2309_Hakenbeck	571_dataset
38974	2310_Hakenbeck	571_dataset
38975	Fi11_Hakenbeck	571_dataset
38976	Fi12_Hakenbeck	571_dataset
38977	Fi14_Hakenbeck	571_dataset
38978	Fi15_Hakenbeck	571_dataset
38979	Fi16_Hakenbeck	571_dataset
38980	Fi17_Hakenbeck	571_dataset
38981	U1_Hakenbeck	571_dataset
38982	U2_Hakenbeck	571_dataset
38983	U3_Hakenbeck	571_dataset
38984	U6_Hakenbeck	571_dataset
38985	U9_Hakenbeck	571_dataset
38986	U11_Hakenbeck	571_dataset
38987	U12_Hakenbeck	571_dataset
38988	U13_Hakenbeck	571_dataset
38989	U15_Hakenbeck	571_dataset
38990	U16_Hakenbeck	571_dataset
38991	U18_Hakenbeck	571_dataset
38992	U20_Hakenbeck	571_dataset
38993	U22_Hakenbeck	571_dataset
38994	U23_Hakenbeck	571_dataset
38995	U26_Hakenbeck	571_dataset
38996	29044_Hakenbeck	571_dataset
38997	Pn16_Hakenbeck	571_dataset
38998	IS1_Hakenbeck	571_dataset
38999	IS5_Hakenbeck	571_dataset
39000	IS3_Hakenbeck	571_dataset
39001	IS6_Hakenbeck	571_dataset
39002	IS7_Hakenbeck	571_dataset
39003	SA6_RH_Hakenbeck	571_dataset
39004	SA17_RH_Hakenbeck	571_dataset
39005	8249_Hakenbeck	571_dataset
39006	s 1°_Hakenbeck	571_dataset
39007	s 2°_Hakenbeck	571_dataset
39008	s 5°_Hakenbeck	571_dataset
39009	s 6°_Hakenbeck	571_dataset
39010	s 7°_Hakenbeck	571_dataset
39011	s 8°_Hakenbeck	571_dataset
39012	s 9°_Hakenbeck	571_dataset
39013	s 10°_Hakenbeck	571_dataset
39014	A_Hakenbeck	571_dataset
39015	B_Hakenbeck	571_dataset
39016	E_Hakenbeck	571_dataset
39017	F_Hakenbeck	571_dataset
39018	456_Hakenbeck	571_dataset
39019	496_Hakenbeck	571_dataset
39020	628_Hakenbeck	571_dataset
39021	632_Hakenbeck	571_dataset
39022	637_Hakenbeck	571_dataset
39023	638_Hakenbeck	571_dataset
39024	639_Hakenbeck	571_dataset
39025	640_Hakenbeck	571_dataset
39026	644_Hakenbeck	571_dataset
39027	652_Hakenbeck	571_dataset
39028	653_Hakenbeck	571_dataset
39029	655_Hakenbeck	571_dataset
39030	662_Hakenbeck	571_dataset
39031	663_Hakenbeck	571_dataset
39032	664_Hakenbeck	571_dataset
39033	665_Hakenbeck	571_dataset
39034	667_Hakenbeck	571_dataset
39035	668_Hakenbeck	571_dataset
39036	670_RH_Hakenbeck	571_dataset
39037	672_Hakenbeck	571_dataset
39038	673_Hakenbeck	571_dataset
39039	674_Hakenbeck	571_dataset
39040	676_Hakenbeck	571_dataset
39041	677_Hakenbeck	571_dataset
39042	679_Hakenbeck	571_dataset
39043	680_Hakenbeck	571_dataset
39044	681_Hakenbeck	571_dataset
25697	670	571_dataset
26202	PT8114	571_dataset
26112	135631	Massachusetts_dataset
26113	42397	Massachusetts_dataset
26114	223832	Massachusetts_dataset
26115	302649	Massachusetts_dataset
26116	323485	Massachusetts_dataset
26117	397079	Massachusetts_dataset
26118	448643	Massachusetts_dataset
26119	336850	Massachusetts_dataset
26120	446376	Massachusetts_dataset
26121	472699	Massachusetts_dataset
26122	62031	Massachusetts_dataset
26123	118039	Massachusetts_dataset
26124	101058	Massachusetts_dataset
26125	93209	Massachusetts_dataset
26126	291880	Massachusetts_dataset
26127	119571	Massachusetts_dataset
26128	153438	Massachusetts_dataset
26129	15445	Massachusetts_dataset
26130	359370	Massachusetts_dataset
26131	420881	Massachusetts_dataset
26132	42861	Massachusetts_dataset
26133	299801	Massachusetts_dataset
26134	18044	Massachusetts_dataset
26135	487827	Massachusetts_dataset
26136	481643	Massachusetts_dataset
26137	65435	Massachusetts_dataset
26138	179743	Massachusetts_dataset
26139	51715	Massachusetts_dataset
26140	108480	Massachusetts_dataset
26141	383739	Massachusetts_dataset
26142	89848	Massachusetts_dataset
26143	166637	Massachusetts_dataset
26144	174702	Massachusetts_dataset
26145	1996	Massachusetts_dataset
26146	160986	Massachusetts_dataset
26147	181272	Massachusetts_dataset
26148	342672	Massachusetts_dataset
26149	110093	Massachusetts_dataset
26150	436154	Massachusetts_dataset
26157	R34-3026	Massachusetts_dataset
26158	R34-3171	Massachusetts_dataset
26159	R34-3220	Massachusetts_dataset
26160	R34-3186	Massachusetts_dataset
26161	R34-3166	Massachusetts_dataset
26162	R34-3035	Massachusetts_dataset
26163	R34-3222	Massachusetts_dataset
26164	R34-3027	Massachusetts_dataset
26165	R34-3180	Massachusetts_dataset
26166	R34-3072	Massachusetts_dataset
26167	R34-3089	Massachusetts_dataset
26168	R34-3041	Massachusetts_dataset
26169	R34-3194	Massachusetts_dataset
26170	R34-3060	Massachusetts_dataset
26171	R34-3168	Massachusetts_dataset
26172	R34-3075	Massachusetts_dataset
26173	R34-3018	Massachusetts_dataset
26174	R34-3086	Massachusetts_dataset
26175	R34-3100	Massachusetts_dataset
26176	R34-3053	Massachusetts_dataset
26177	R34-3125	Massachusetts_dataset
26178	R34-3092	Massachusetts_dataset
26179	R34-3151	Massachusetts_dataset
26180	R34-3211	Massachusetts_dataset
26181	R34-3210	Massachusetts_dataset
26182	R34-3201	Massachusetts_dataset
26183	R34-3099	Massachusetts_dataset
26184	R34-3096	Massachusetts_dataset
26185	R34-3038	Massachusetts_dataset
26194	PT8081	Massachusetts_dataset
26195	BR1076	Massachusetts_dataset
26197	MD5030	Massachusetts_dataset
26198	GL3043	Massachusetts_dataset
26199	BR1008	Massachusetts_dataset
26200	NP7028	Massachusetts_dataset
26201	GL3032	Massachusetts_dataset
26202	PT8114	Massachusetts_dataset
26203	ND6135	Massachusetts_dataset
26204	ND6046	Massachusetts_dataset
26205	CH2090	Massachusetts_dataset
26206	NP7029	Massachusetts_dataset
26207	LE4007	Massachusetts_dataset
26208	MD5037	Massachusetts_dataset
26209	PT8105	Massachusetts_dataset
26210	PT8074	Massachusetts_dataset
26211	ND6134	Massachusetts_dataset
26212	ND6119	Massachusetts_dataset
26213	ND6133	Massachusetts_dataset
26214	NP7078	Massachusetts_dataset
26215	LE4079	Massachusetts_dataset
26216	ND6110	Massachusetts_dataset
26217	PT8092	Massachusetts_dataset
26218	LE4100	Massachusetts_dataset
26219	MD5031	Massachusetts_dataset
26220	BR1045	Massachusetts_dataset
26221	NP7070	Massachusetts_dataset
29162	R34-3101	Massachusetts_dataset
29163	R34-3033	Massachusetts_dataset
29164	R34-3048	Massachusetts_dataset
29165	R34-3046	Massachusetts_dataset
29166	R34-3146	Massachusetts_dataset
29167	GL3078	Massachusetts_dataset
29168	R34-3182	Massachusetts_dataset
29169	279388	Massachusetts_dataset
29170	1334	Massachusetts_dataset
29171	NP7052	Massachusetts_dataset
29172	MD5021	Massachusetts_dataset
29173	ND6039	Massachusetts_dataset
29174	R34-3184	Massachusetts_dataset
29175	CH2079	Massachusetts_dataset
29176	R34-3071	Massachusetts_dataset
29177	242588	Massachusetts_dataset
29178	R34-3208	Massachusetts_dataset
29179	R34-3228	Massachusetts_dataset
29180	ND6156	Massachusetts_dataset
29181	PT8037	Massachusetts_dataset
29182	PT8072	Massachusetts_dataset
29183	BR1117	Massachusetts_dataset
29184	LE4005	Massachusetts_dataset
29185	LE4040	Massachusetts_dataset
29186	MD5071	Massachusetts_dataset
29187	PT8053	Massachusetts_dataset
29188	PT8063	Massachusetts_dataset
29189	ND6073	Massachusetts_dataset
29190	NP7010	Massachusetts_dataset
29191	R34-3230	Massachusetts_dataset
29192	R34-3077	Massachusetts_dataset
29193	R34-3179	Massachusetts_dataset
29194	333793	Massachusetts_dataset
29195	BR1003	Massachusetts_dataset
29196	BR1086	Massachusetts_dataset
29197	ND6028	Massachusetts_dataset
29198	R34-3063	Massachusetts_dataset
29199	R34-3140	Massachusetts_dataset
29200	R34-3144	Massachusetts_dataset
29201	R34-3159	Massachusetts_dataset
29202	372297	Massachusetts_dataset
29203	R34-3011	Massachusetts_dataset
29204	R34-3188	Massachusetts_dataset
29205	R34-3205	Massachusetts_dataset
29206	72782	Massachusetts_dataset
29207	PT8019	Massachusetts_dataset
29208	PT8044	Massachusetts_dataset
29209	BR1022-2	Massachusetts_dataset
29210	GL3071	Massachusetts_dataset
29211	GL3080	Massachusetts_dataset
29212	MD5103	Massachusetts_dataset
29213	ND6006	Massachusetts_dataset
29214	ND6053	Massachusetts_dataset
29215	R34-3192	Massachusetts_dataset
29216	146066	Massachusetts_dataset
29217	PT8025	Massachusetts_dataset
29218	CH2060	Massachusetts_dataset
29219	LE4092	Massachusetts_dataset
29220	509365	Massachusetts_dataset
29221	BR1050	Massachusetts_dataset
29222	MD5096	Massachusetts_dataset
29223	NP7057	Massachusetts_dataset
29224	R34-3196	Massachusetts_dataset
29225	40241	Massachusetts_dataset
29226	R34-3037	Massachusetts_dataset
29227	R34-3049	Massachusetts_dataset
29228	R34-3073	Massachusetts_dataset
29229	R34-3110	Massachusetts_dataset
29230	R34-3124	Massachusetts_dataset
29231	218186	Massachusetts_dataset
29232	312034	Massachusetts_dataset
29233	BR1000	Massachusetts_dataset
29234	LE4059	Massachusetts_dataset
29235	MD5104	Massachusetts_dataset
29236	R34-3079	Massachusetts_dataset
29237	R34-3103	Massachusetts_dataset
29238	R34-3116	Massachusetts_dataset
29239	80104	Massachusetts_dataset
29240	135771	Massachusetts_dataset
29241	366293	Massachusetts_dataset
29242	ND6117	Massachusetts_dataset
29243	ND6137	Massachusetts_dataset
29244	ND6139	Massachusetts_dataset
29245	NP7047	Massachusetts_dataset
29246	PT8052	Massachusetts_dataset
29247	BR1019	Massachusetts_dataset
29248	BR1022-1	Massachusetts_dataset
29249	BR1036	Massachusetts_dataset
29250	CH2067	Massachusetts_dataset
29251	GL3021	Massachusetts_dataset
29252	GL3060	Massachusetts_dataset
29253	ND6010	Massachusetts_dataset
29254	ND6022	Massachusetts_dataset
29255	ND6042	Massachusetts_dataset
29256	ND6064	Massachusetts_dataset
29257	ND6118	Massachusetts_dataset
29258	NP7100	Massachusetts_dataset
29259	PT8014	Massachusetts_dataset
29260	GL3077	Massachusetts_dataset
29261	LE4047	Massachusetts_dataset
29262	ND6017	Massachusetts_dataset
29263	R34-3058	Massachusetts_dataset
29264	R34-3094	Massachusetts_dataset
29265	R34-3098	Massachusetts_dataset
29266	R34-3137	Massachusetts_dataset
29267	R34-3142	Massachusetts_dataset
29268	208866	Massachusetts_dataset
29269	416185	Massachusetts_dataset
29270	503574	Massachusetts_dataset
29271	R34-3200	Massachusetts_dataset
29272	R34-3207	Massachusetts_dataset
29273	ND6052	Massachusetts_dataset
29274	439699	Massachusetts_dataset
29275	BR1081	Massachusetts_dataset
29276	GL3031	Massachusetts_dataset
29277	R34-3091	Massachusetts_dataset
29278	PT8116	Massachusetts_dataset
29279	R34-3187	Massachusetts_dataset
29280	LE4118	Massachusetts_dataset
29281	NP7062	Massachusetts_dataset
29282	PT8085	Massachusetts_dataset
29283	R34-3051	Massachusetts_dataset
29284	R34-3055	Massachusetts_dataset
29285	R34-3057	Massachusetts_dataset
29286	R34-3177	Massachusetts_dataset
29287	154389	Massachusetts_dataset
29288	LE4119	Massachusetts_dataset
29289	R34-3209	Massachusetts_dataset
29290	ND6140	Massachusetts_dataset
29291	PT8021	Massachusetts_dataset
29292	CH2061	Massachusetts_dataset
29293	CH2116	Massachusetts_dataset
29294	GL3049	Massachusetts_dataset
29295	GL3050	Massachusetts_dataset
29296	LE4058	Massachusetts_dataset
29297	MD5068	Massachusetts_dataset
29298	ND6051	Massachusetts_dataset
29299	LE4081	Massachusetts_dataset
29300	248734	Massachusetts_dataset
29301	LE4083	Massachusetts_dataset
29302	LE4150	Massachusetts_dataset
29303	ND6115	Massachusetts_dataset
29304	CH2124	Massachusetts_dataset
29305	GL3075	Massachusetts_dataset
29306	MD5035	Massachusetts_dataset
29307	ND6144	Massachusetts_dataset
29308	BR1058	Massachusetts_dataset
29309	ND6008	Massachusetts_dataset
29310	334847	Massachusetts_dataset
29311	365502	Massachusetts_dataset
29312	R34-3136	Massachusetts_dataset
29313	25310	Massachusetts_dataset
29314	44744	Massachusetts_dataset
29315	173015	Massachusetts_dataset
29316	218229	Massachusetts_dataset
29317	R34-3078	Massachusetts_dataset
29318	R34-3202	Massachusetts_dataset
29319	MD5090	Massachusetts_dataset
29320	PT8093	Massachusetts_dataset
29321	R34-3069	Massachusetts_dataset
29322	R34-3074	Massachusetts_dataset
29323	R34-3025	Massachusetts_dataset
29324	R34-3172	Massachusetts_dataset
29325	R34-3119	Massachusetts_dataset
29326	R34-3122	Massachusetts_dataset
29327	R34-3131	Massachusetts_dataset
29328	67094	Massachusetts_dataset
29329	PT8107	Massachusetts_dataset
29330	BR1029	Massachusetts_dataset
29331	R34-3229	Massachusetts_dataset
29332	NP7020	Massachusetts_dataset
29333	NP7122	Massachusetts_dataset
29334	PT8003	Massachusetts_dataset
29335	PT8064	Massachusetts_dataset
29336	CH2123	Massachusetts_dataset
29337	LE4062	Massachusetts_dataset
29338	LE4084	Massachusetts_dataset
29339	MD5042	Massachusetts_dataset
29340	MD5081	Massachusetts_dataset
29341	ND6153	Massachusetts_dataset
29342	NP7113	Massachusetts_dataset
29343	PT8035	Massachusetts_dataset
29344	PT8040	Massachusetts_dataset
29345	PT8069	Massachusetts_dataset
29346	CH2074	Massachusetts_dataset
29347	GL3019	Massachusetts_dataset
29348	MD5008	Massachusetts_dataset
29349	R34-3178	Massachusetts_dataset
29350	R34-3112	Massachusetts_dataset
29351	R34-3120	Massachusetts_dataset
29352	R34-3191	Massachusetts_dataset
29353	R34-3216	Massachusetts_dataset
29354	NP7076	Massachusetts_dataset
29355	PT8011	Massachusetts_dataset
29356	CH2084	Massachusetts_dataset
29357	GL3040	Massachusetts_dataset
29358	127530	Massachusetts_dataset
29359	ND6142	Massachusetts_dataset
29360	LE4099	Massachusetts_dataset
29361	147587	Massachusetts_dataset
29362	BR1048	Massachusetts_dataset
29363	95344	Massachusetts_dataset
29364	ND6158	Massachusetts_dataset
29365	BR1116	Massachusetts_dataset
29366	132571	Massachusetts_dataset
29367	ND6123	Massachusetts_dataset
29368	234323	Massachusetts_dataset
29369	312942	Massachusetts_dataset
29370	R34-3015	Massachusetts_dataset
29371	R34-3108	Massachusetts_dataset
29372	R34-3088	Massachusetts_dataset
29373	255210	Massachusetts_dataset
29374	PT8000	Massachusetts_dataset
29375	R34-3054	Massachusetts_dataset
29376	ND6103	Massachusetts_dataset
29377	CH2091	Massachusetts_dataset
29378	341365	Massachusetts_dataset
29379	BR1106	Massachusetts_dataset
29380	PT8013	Massachusetts_dataset
29381	492706	Massachusetts_dataset
29382	R34-3056	Massachusetts_dataset
29383	MD5033	Massachusetts_dataset
29384	R34-3215	Massachusetts_dataset
29385	BR1080	Massachusetts_dataset
29386	GL3066	Massachusetts_dataset
29387	LE4106	Massachusetts_dataset
29388	NP7101	Massachusetts_dataset
29389	R34-3199	Massachusetts_dataset
29390	BR1111	Massachusetts_dataset
29391	CH2026	Massachusetts_dataset
29392	BR1084	Massachusetts_dataset
29393	ND6059	Massachusetts_dataset
29394	NP7053	Massachusetts_dataset
29395	R34-3164	Massachusetts_dataset
29396	R34-3165	Massachusetts_dataset
29397	R34-3227	Massachusetts_dataset
29398	CH2075	Massachusetts_dataset
29399	ND6038	Massachusetts_dataset
29400	PT8076	Massachusetts_dataset
29401	NP7118	Massachusetts_dataset
29402	422264	Massachusetts_dataset
29403	CH2029	Massachusetts_dataset
29404	CH2006	Massachusetts_dataset
29405	LE4012	Massachusetts_dataset
29406	R34-3217	Massachusetts_dataset
29407	R34-3231	Massachusetts_dataset
29408	R34-3176	Massachusetts_dataset
29409	R34-3115	Massachusetts_dataset
29410	R34-3065	Massachusetts_dataset
29411	R34-3111	Massachusetts_dataset
29412	PT8016	Massachusetts_dataset
29413	LE4000	Massachusetts_dataset
29414	LE4124	Massachusetts_dataset
29415	R34-3147	Massachusetts_dataset
29416	277394	Massachusetts_dataset
29417	335574	Massachusetts_dataset
29418	386329	Massachusetts_dataset
29419	R34-3203	Massachusetts_dataset
29420	ND6151	Massachusetts_dataset
29421	CH2054	Massachusetts_dataset
29422	LE4050	Massachusetts_dataset
29423	MD5070	Massachusetts_dataset
29424	ND6104	Massachusetts_dataset
29425	459747	Massachusetts_dataset
29426	74124	Massachusetts_dataset
29427	R34-3036	Massachusetts_dataset
29428	R34-3064	Massachusetts_dataset
29429	R34-3158	Massachusetts_dataset
29430	R34-3226	Massachusetts_dataset
29431	NP7105	Massachusetts_dataset
29432	R34-3034	Massachusetts_dataset
29433	R34-3109	Massachusetts_dataset
29434	R34-3153	Massachusetts_dataset
29435	R34-3154	Massachusetts_dataset
29436	R34-3206	Massachusetts_dataset
29437	PT8098	Massachusetts_dataset
29438	PT8120	Massachusetts_dataset
29439	R34-3014	Massachusetts_dataset
29440	NP7004	Massachusetts_dataset
29441	BR1023	Massachusetts_dataset
29442	BR1025	Massachusetts_dataset
29443	LE4073	Massachusetts_dataset
29444	MD5052	Massachusetts_dataset
29445	ND6116	Massachusetts_dataset
29446	NP7103	Massachusetts_dataset
29447	ND6111	Massachusetts_dataset
29448	PT8082	Massachusetts_dataset
29449	303656	Massachusetts_dataset
29450	R34-3183	Massachusetts_dataset
29451	R34-3093	Massachusetts_dataset
29452	210162	Massachusetts_dataset
29453	BR1112	Massachusetts_dataset
29454	R34-3061	Massachusetts_dataset
29455	R34-3185	Massachusetts_dataset
29456	BR1105	Massachusetts_dataset
29457	CH2017	Massachusetts_dataset
29458	PT8004	Massachusetts_dataset
29459	GL3029	Massachusetts_dataset
29460	LE4038	Massachusetts_dataset
29461	R34-3113	Massachusetts_dataset
29462	R34-3141	Massachusetts_dataset
29463	R34-3193	Massachusetts_dataset
29464	209930	Massachusetts_dataset
29465	284968	Massachusetts_dataset
29466	R34-3224	Massachusetts_dataset
29467	404463	Massachusetts_dataset
29468	CH2105	Massachusetts_dataset
29469	R34-3017	Massachusetts_dataset
29470	R34-3090	Massachusetts_dataset
29471	R34-3143	Massachusetts_dataset
29472	35100	Massachusetts_dataset
29473	NP7013	Massachusetts_dataset
29474	120581	Massachusetts_dataset
29475	R34-3067	Massachusetts_dataset
29476	R34-3123	Massachusetts_dataset
29477	LE4020	Massachusetts_dataset
29478	MD5029	Massachusetts_dataset
29479	BR1014	Massachusetts_dataset
29480	LE4117	Massachusetts_dataset
29481	ND6124	Massachusetts_dataset
29482	R34-3195	Massachusetts_dataset
29483	R34-3076	Massachusetts_dataset
29484	427937	Massachusetts_dataset
29485	49470	Massachusetts_dataset
29486	203692	Massachusetts_dataset
29487	R34-3084	Massachusetts_dataset
29488	369820	Massachusetts_dataset
29489	LE4030	Massachusetts_dataset
29490	R34-3173	Massachusetts_dataset
29491	438180	Massachusetts_dataset
29492	R34-3044	Massachusetts_dataset
29493	LE4021	Massachusetts_dataset
29494	BR1082	Massachusetts_dataset
29495	LE4019	Massachusetts_dataset
29496	473937	Massachusetts_dataset
29497	BR1074	Massachusetts_dataset
29498	ND6000	Massachusetts_dataset
29499	PT8039	Massachusetts_dataset
29500	MD5007	Massachusetts_dataset
29501	508907	Massachusetts_dataset
29502	72511	Massachusetts_dataset
29503	304793	Massachusetts_dataset
29504	144370	Massachusetts_dataset
29505	R34-3024	Massachusetts_dataset
29506	R34-3157	Massachusetts_dataset
29507	R34-3021	Massachusetts_dataset
29508	ND6034	Massachusetts_dataset
29509	R34-3052	Massachusetts_dataset
29510	R34-3170	Massachusetts_dataset
29511	R34-3095	Massachusetts_dataset
29512	R34-3149	Massachusetts_dataset
29513	R34-3156	Massachusetts_dataset
29514	263137	Massachusetts_dataset
29515	389109	Massachusetts_dataset
29516	BR1039	Massachusetts_dataset
29517	LE4111	Massachusetts_dataset
29518	LE4127	Massachusetts_dataset
29519	R34-3080	Massachusetts_dataset
29520	R34-3081	Massachusetts_dataset
29521	R34-3155	Massachusetts_dataset
29522	102720	Massachusetts_dataset
29523	NP7095	Massachusetts_dataset
29524	BR1085	Massachusetts_dataset
29525	CH2053	Massachusetts_dataset
29526	ND6085	Massachusetts_dataset
29527	R34-3214	Massachusetts_dataset
29528	LE4018	Massachusetts_dataset
29529	268660	Massachusetts_dataset
29530	306435	Massachusetts_dataset
29531	430772	Massachusetts_dataset
29532	142534	Massachusetts_dataset
29533	R34-3126	Massachusetts_dataset
29534	R34-3130	Massachusetts_dataset
29535	BR1109	Massachusetts_dataset
29536	R34-3040	Massachusetts_dataset
29537	R34-3138	Massachusetts_dataset
29538	R34-3150	Massachusetts_dataset
29539	R34-3225	Massachusetts_dataset
29540	NP7017	Massachusetts_dataset
29541	NP7112	Massachusetts_dataset
29542	PT8065	Massachusetts_dataset
29543	ND6147	Massachusetts_dataset
29544	R34-3030	Massachusetts_dataset
29545	R34-3031	Massachusetts_dataset
29546	R34-3212	Massachusetts_dataset
29547	103453	Massachusetts_dataset
29548	217475	Massachusetts_dataset
29549	365152	Massachusetts_dataset
29550	MD5110	Massachusetts_dataset
29551	483391	Massachusetts_dataset
29552	R34-3160	Massachusetts_dataset
29553	R34-3175	Massachusetts_dataset
29554	362412	Massachusetts_dataset
29555	ND6121	Massachusetts_dataset
29556	ND6132	Massachusetts_dataset
29557	NP7081	Massachusetts_dataset
29558	BR1068	Massachusetts_dataset
29559	CH2085	Massachusetts_dataset
29560	LE4011	Massachusetts_dataset
29561	MD5045	Massachusetts_dataset
29562	NP7022	Massachusetts_dataset
29563	NP7066	Massachusetts_dataset
29564	PT8054	Massachusetts_dataset
29565	ND6019	Massachusetts_dataset
29566	R34-3062	Massachusetts_dataset
29567	PT8090	Massachusetts_dataset
29568	MD5106	Massachusetts_dataset
29569	NP7012	Massachusetts_dataset
29570	PT8029	Massachusetts_dataset
29571	NP7026	Massachusetts_dataset
29572	R34-3059	Massachusetts_dataset
29573	276430	Massachusetts_dataset
29574	R34-3102	Massachusetts_dataset
29575	R34-3068	Massachusetts_dataset
29576	160449	Massachusetts_dataset
29577	266035	Massachusetts_dataset
29578	PT8106	Massachusetts_dataset
29579	LE4142	Massachusetts_dataset
29580	ND6109	Massachusetts_dataset
29581	R34-3197	Massachusetts_dataset
29582	R34-3218	Massachusetts_dataset
29583	R34-3221	Massachusetts_dataset
29584	57144	Massachusetts_dataset
29585	148056	Massachusetts_dataset
29586	PT8009	Massachusetts_dataset
29587	CH2007	Massachusetts_dataset
29588	CH2069	Massachusetts_dataset
29589	GL3015	Massachusetts_dataset
29590	GL3036	Massachusetts_dataset
29591	LE4055	Massachusetts_dataset
29592	BR1012	Massachusetts_dataset
29593	R34-3043	Massachusetts_dataset
29594	R34-3070	Massachusetts_dataset
29595	R34-3028	Massachusetts_dataset
29596	R34-3198	Massachusetts_dataset
29597	105542	Massachusetts_dataset
29598	209464	Massachusetts_dataset
29599	27999	Massachusetts_dataset
29600	CH2033	Massachusetts_dataset
29601	CH2106	Massachusetts_dataset
29602	R34-3085	Massachusetts_dataset
29603	BR1065	Massachusetts_dataset
29604	R34-3167	Massachusetts_dataset
29605	385385	Massachusetts_dataset
29606	ND6047	Massachusetts_dataset
29607	R34-3012	Massachusetts_dataset
29608	R34-3082	Massachusetts_dataset
29609	R34-3189	Massachusetts_dataset
29610	163286	Massachusetts_dataset
29611	CH2108	Massachusetts_dataset
29612	153408	Massachusetts_dataset
29613	R34-3047	Massachusetts_dataset
29614	R34-3050	Massachusetts_dataset
29615	R34-3174	Massachusetts_dataset
29616	R34-3127	Massachusetts_dataset
29617	354557	Massachusetts_dataset
29618	PT8086	Massachusetts_dataset
29619	BR1055	Massachusetts_dataset
29620	BR1114	Massachusetts_dataset
29621	BR1090	Massachusetts_dataset
29622	GL3023	Massachusetts_dataset
29623	ND6100	Massachusetts_dataset
29624	R34-3019	Massachusetts_dataset
29625	R34-3022	Massachusetts_dataset
29626	R34-3169	Massachusetts_dataset
29627	R34-3114	Massachusetts_dataset
29628	R34-3020	Massachusetts_dataset
29629	NP7006	Massachusetts_dataset
29630	GL3024	Massachusetts_dataset
29631	R34-3013	Massachusetts_dataset
29632	R34-3181	Massachusetts_dataset
29633	239434	Massachusetts_dataset
29634	151684	Massachusetts_dataset
29635	R34-3029	Massachusetts_dataset
29636	462956	Massachusetts_dataset
29637	R34-3190	Massachusetts_dataset
29638	65645	Massachusetts_dataset
29639	ND6097	Massachusetts_dataset
29640	BR1101	Massachusetts_dataset
29641	R34-3121	Massachusetts_dataset
29642	187406	Massachusetts_dataset
29643	MD5107	Massachusetts_dataset
29644	BR1041	Massachusetts_dataset
29645	BR1115	Massachusetts_dataset
29646	R34-3023	Massachusetts_dataset
29647	R34-3083	Massachusetts_dataset
29648	R34-3087	Massachusetts_dataset
29649	R34-3097	Massachusetts_dataset
29650	R34-3139	Massachusetts_dataset
29651	7649	Massachusetts_dataset
29652	379678	Massachusetts_dataset
29653	R34-3204	Massachusetts_dataset
29654	R34-3223	Massachusetts_dataset
29655	ND6141	Massachusetts_dataset
29656	CH2016	Massachusetts_dataset
29657	CH2083	Massachusetts_dataset
29658	GL3061	Massachusetts_dataset
29659	NP7109	Massachusetts_dataset
29660	R34-3213	Massachusetts_dataset
29661	BR1104	Massachusetts_dataset
29662	R34-3118	Massachusetts_dataset
29663	BR1098	Massachusetts_dataset
29664	ND6005	Massachusetts_dataset
29665	388483	Massachusetts_dataset
29666	R34-3163	Massachusetts_dataset
29667	R34-3219	Massachusetts_dataset
29668	ND6130	Massachusetts_dataset
29669	BR1113	Massachusetts_dataset
29670	CH2008	Massachusetts_dataset
29671	ND6120	Massachusetts_dataset
29672	PT8094	Massachusetts_dataset
29673	436915	Massachusetts_dataset
29674	R34-3045	Massachusetts_dataset
29675	R34-3016	Massachusetts_dataset
29676	R34-3032	Massachusetts_dataset
29677	R34-3039	Massachusetts_dataset
29678	403790	Massachusetts_dataset
29679	GL3012	Massachusetts_dataset
29680	462746	Massachusetts_dataset
25702	SMRU13	Thai_dataset
25703	SMRU28	Thai_dataset
25704	SMRU18	Thai_dataset
25705	SMRU15	Thai_dataset
25706	SMRU998	Thai_dataset
25707	SMRU290	Thai_dataset
25708	SMRU1058	Thai_dataset
25709	SMRU778	Thai_dataset
25710	SMRU444	Thai_dataset
25711	SMRU433	Thai_dataset
25712	SMRU981	Thai_dataset
25713	SMRU621	Thai_dataset
25714	SMRU657	Thai_dataset
25715	SMRU479	Thai_dataset
25716	SMRU607	Thai_dataset
25717	SMRU1054	Thai_dataset
25718	SMRU748	Thai_dataset
25719	SMRU570	Thai_dataset
25720	SMRU315	Thai_dataset
25721	SMRU732	Thai_dataset
25722	SMRU745	Thai_dataset
25723	SMRU497	Thai_dataset
25724	SMRU773	Thai_dataset
25725	SMRU190	Thai_dataset
25726	SMRU651	Thai_dataset
25727	SMRU991	Thai_dataset
25728	SMRU692	Thai_dataset
25729	SMRU3107	Thai_dataset
25730	SMRU212	Thai_dataset
25731	SMRU489	Thai_dataset
25732	SMRU1006	Thai_dataset
25733	SMRU409	Thai_dataset
25734	SMRU133	Thai_dataset
25735	SMRU316	Thai_dataset
25736	SMRU224	Thai_dataset
25737	SMRU613	Thai_dataset
25738	SMRU418	Thai_dataset
25739	SMRU505	Thai_dataset
25740	SMRU504	Thai_dataset
25741	SMRU572	Thai_dataset
25742	SMRU726	Thai_dataset
25743	SMRU777	Thai_dataset
25744	SMRU965	Thai_dataset
25745	SMRU1036	Thai_dataset
25746	SMRU225	Thai_dataset
25747	SMRU361	Thai_dataset
25748	SMRU592	Thai_dataset
25749	SMRU1105	Thai_dataset
25750	SMRU874	Thai_dataset
25751	SMRU802	Thai_dataset
25752	SMRU343	Thai_dataset
25753	SMRU457	Thai_dataset
25754	SMRU178	Thai_dataset
25755	SMRU229	Thai_dataset
25756	SMRU834	Thai_dataset
25757	SMRU746	Thai_dataset
25758	SMRU827	Thai_dataset
25759	SMRU1081	Thai_dataset
25760	SMRU386	Thai_dataset
25761	SMRU922	Thai_dataset
25762	SMRU951	Thai_dataset
25763	SMRU879	Thai_dataset
25764	SMRU734	Thai_dataset
25765	SMRU1103	Thai_dataset
25766	SMRU583	Thai_dataset
25767	SMRU849	Thai_dataset
25768	SMRU948	Thai_dataset
25769	SMRU990	Thai_dataset
25770	SMRU907	Thai_dataset
25771	SMRU945	Thai_dataset
25772	SMRU950	Thai_dataset
25773	SMRU1063	Thai_dataset
25774	SMRU52	Thai_dataset
25775	SMRU894	Thai_dataset
25776	SMRU335	Thai_dataset
25777	SMRU384	Thai_dataset
25778	SMRU875	Thai_dataset
25779	SMRU503	Thai_dataset
25780	SMRU50	Thai_dataset
25781	SMRU70	Thai_dataset
25782	SMRU933	Thai_dataset
25783	SMRU938	Thai_dataset
25784	SMRU1050	Thai_dataset
25785	SMRU1086	Thai_dataset
25786	SMRU1473	Thai_dataset
25787	SMRU3142	Thai_dataset
25788	SMRU2003	Thai_dataset
25789	SMRU1120	Thai_dataset
25790	SMRU2026	Thai_dataset
25791	SMRU2030	Thai_dataset
25792	SMRU2056	Thai_dataset
25793	SMRU2106	Thai_dataset
25794	SMRU2168	Thai_dataset
25795	SMRU2215	Thai_dataset
25796	SMRU2252	Thai_dataset
25797	SMRU1546	Thai_dataset
25798	SMRU1431	Thai_dataset
25799	SMRU1851	Thai_dataset
25800	SMRU1921	Thai_dataset
25801	SMRU1935	Thai_dataset
25802	SMRU1974	Thai_dataset
25803	SMRU2049	Thai_dataset
25804	SMRU2074	Thai_dataset
25805	SMRU2083	Thai_dataset
25806	SMRU2243	Thai_dataset
25807	SMRU1673	Thai_dataset
25808	SMRU1984	Thai_dataset
25809	SMRU1306	Thai_dataset
25810	SMRU1138	Thai_dataset
25811	SMRU1552	Thai_dataset
25812	SMRU1576	Thai_dataset
25813	SMRU1218	Thai_dataset
25814	SMRU1169	Thai_dataset
25815	SMRU1161	Thai_dataset
25816	SMRU2104	Thai_dataset
25817	SMRU1806	Thai_dataset
25818	SMRU1917	Thai_dataset
25819	SMRU1631	Thai_dataset
25820	SMRU2147	Thai_dataset
25821	SMRU1275	Thai_dataset
25822	SMRU1920	Thai_dataset
25823	SMRU1776	Thai_dataset
25824	SMRU1592	Thai_dataset
25825	SMRU1588	Thai_dataset
25826	SMRU1946	Thai_dataset
25827	SMRU2020	Thai_dataset
25828	SMRU1714	Thai_dataset
25829	SMRU2139	Thai_dataset
25830	SMRU2253	Thai_dataset
25831	SMRU2184	Thai_dataset
25832	SMRU1888	Thai_dataset
25833	SMRU1610	Thai_dataset
25834	SMRU1566	Thai_dataset
25835	SMRU1197	Thai_dataset
25836	SMRU1370	Thai_dataset
25837	SMRU2186	Thai_dataset
25838	SMRU2263	Thai_dataset
25839	SMRU2158	Thai_dataset
25840	SMRU2281	Thai_dataset
25841	SMRU2261	Thai_dataset
25842	SMRU1172	Thai_dataset
25843	SMRU1233	Thai_dataset
25844	SMRU1681	Thai_dataset
25845	SMRU2090	Thai_dataset
25846	SMRU2033	Thai_dataset
25847	SMRU2203	Thai_dataset
25848	SMRU1983	Thai_dataset
25849	SMRU1862	Thai_dataset
25850	SMRU1545	Thai_dataset
25851	SMRU1227	Thai_dataset
25852	SMRU1159	Thai_dataset
25853	SMRU1979	Thai_dataset
25854	SMRU1990	Thai_dataset
25855	SMRU2045	Thai_dataset
25856	SMRU1156	Thai_dataset
25857	SMRU1939	Thai_dataset
25858	SMRU2035	Thai_dataset
25859	SMRU3140	Thai_dataset
25860	SMRU1145	Thai_dataset
25861	SMRU1884	Thai_dataset
25862	SMRU2178	Thai_dataset
25863	SMRU3143	Thai_dataset
25864	SMRU1695	Thai_dataset
25865	SMRU1134	Thai_dataset
25866	SMRU1883	Thai_dataset
25867	SMRU1247	Thai_dataset
25868	SMRU1520	Thai_dataset
25869	SMRU1220	Thai_dataset
25870	SMRU1391	Thai_dataset
25871	SMRU1237	Thai_dataset
25872	SMRU1880	Thai_dataset
25873	SMRU1334	Thai_dataset
25874	SMRU1336	Thai_dataset
25875	SMRU2225	Thai_dataset
25876	SMRU2028	Thai_dataset
25877	SMRU2072	Thai_dataset
25878	SMRU1500	Thai_dataset
25879	SMRU1447	Thai_dataset
25880	SMRU1570	Thai_dataset
25881	SMRU1260	Thai_dataset
25882	SMRU1410	Thai_dataset
25883	SMRU1618	Thai_dataset
25884	SMRU1319	Thai_dataset
25885	SMRU1171	Thai_dataset
25886	SMRU1224	Thai_dataset
25887	SMRU2270	Thai_dataset
25888	SMRU1929	Thai_dataset
25889	SMRU1780	Thai_dataset
25890	SMRU2269	Thai_dataset
25891	SMRU1964	Thai_dataset
25892	SMRU1898	Thai_dataset
25893	SMRU2216	Thai_dataset
25894	SMRU1961	Thai_dataset
25895	SMRU1231	Thai_dataset
25896	SMRU1993	Thai_dataset
25897	SMRU3136	Thai_dataset
25898	SMRU1446	Thai_dataset
25899	SMRU1615	Thai_dataset
25900	SMRU2097	Thai_dataset
25901	SMRU2187	Thai_dataset
25902	SMRU2088	Thai_dataset
25903	SMRU1341	Thai_dataset
25904	SMRU2021	Thai_dataset
25905	SMRU1911	Thai_dataset
25906	SMRU2053	Thai_dataset
25907	SMRU2174	Thai_dataset
25908	SMRU1244	Thai_dataset
25909	SMRU2235	Thai_dataset
25910	SMRU2241	Thai_dataset
25911	SMRU1293	Thai_dataset
25912	SMRU1444	Thai_dataset
25913	SMRU1533	Thai_dataset
25914	SMRU1251	Thai_dataset
25915	SMRU1245	Thai_dataset
25916	SMRU1352	Thai_dataset
25917	SMRU1359	Thai_dataset
25918	SMRU1924	Thai_dataset
25919	SMRU1266	Thai_dataset
25920	SMRU1276	Thai_dataset
25921	SMRU2200	Thai_dataset
25922	SMRU1956	Thai_dataset
25923	SMRU2027	Thai_dataset
25924	SMRU2084	Thai_dataset
25925	SMRU1897	Thai_dataset
25926	SMRU1122	Thai_dataset
25927	SMRU1121	Thai_dataset
25928	SMRU2280	Thai_dataset
25929	SMRU1203	Thai_dataset
25930	SMRU1406	Thai_dataset
25931	SMRU1928	Thai_dataset
25932	SMRU1973	Thai_dataset
25933	SMRU1976	Thai_dataset
25934	SMRU1655	Thai_dataset
25935	SMRU2127	Thai_dataset
25936	SMRU1975	Thai_dataset
25937	SMRU2513	Thai_dataset
25938	SMRU2841	Thai_dataset
25939	SMRU2850	Thai_dataset
25940	SMRU2772	Thai_dataset
25941	SMRU2779	Thai_dataset
25942	SMRU2829	Thai_dataset
25943	SMRU2910	Thai_dataset
25944	SMRU2798	Thai_dataset
25945	SMRU3091	Thai_dataset
25946	SMRU2539	Thai_dataset
25947	SMRU2541	Thai_dataset
25948	SMRU2497	Thai_dataset
25949	SMRU3161	Thai_dataset
25950	SMRU2669	Thai_dataset
25951	SMRU2416	Thai_dataset
25952	SMRU2430	Thai_dataset
25953	SMRU2438	Thai_dataset
25954	SMRU2647	Thai_dataset
25955	SMRU2346	Thai_dataset
25956	SMRU2356	Thai_dataset
25957	SMRU2567	Thai_dataset
25958	SMRU2588	Thai_dataset
25959	SMRU2606	Thai_dataset
25960	SMRU2884	Thai_dataset
25961	SMRU2902	Thai_dataset
25962	SMRU2746	Thai_dataset
25963	SMRU2817	Thai_dataset
25964	SMRU2823	Thai_dataset
25965	SMRU3068	Thai_dataset
25966	SMRU3131	Thai_dataset
25967	SMRU2668	Thai_dataset
25968	SMRU2345	Thai_dataset
25969	SMRU2353	Thai_dataset
25970	SMRU2553	Thai_dataset
25971	SMRU2869	Thai_dataset
25972	SMRU2900	Thai_dataset
25973	SMRU3072	Thai_dataset
25974	SMRU2942	Thai_dataset
25975	SMRU2950	Thai_dataset
25976	SMRU2331	Thai_dataset
25977	SMRU3057	Thai_dataset
25978	SMRU2675	Thai_dataset
25979	SMRU2951	Thai_dataset
25980	SMRU3004	Thai_dataset
25981	SMRU2332	Thai_dataset
25982	SMRU3010	Thai_dataset
25983	SMRU2686	Thai_dataset
25984	SMRU2735	Thai_dataset
25985	SMRU2705	Thai_dataset
25986	SMRU2736	Thai_dataset
25987	SMRU2643	Thai_dataset
25988	SMRU3024	Thai_dataset
25989	SMRU2521	Thai_dataset
25990	SMRU2836	Thai_dataset
25991	SMRU3037	Thai_dataset
25992	SMRU2621	Thai_dataset
25993	SMRU2768	Thai_dataset
25994	SMRU2972	Thai_dataset
25995	SMRU3036	Thai_dataset
25996	SMRU2443	Thai_dataset
25997	SMRU2934	Thai_dataset
25998	SMRU2293	Thai_dataset
25999	SMRU2868	Thai_dataset
26000	SMRU2793	Thai_dataset
26001	SMRU3080	Thai_dataset
26002	SMRU2580	Thai_dataset
26003	SMRU3016	Thai_dataset
26004	SMRU2446	Thai_dataset
26005	SMRU2367	Thai_dataset
26006	SMRU2380	Thai_dataset
26007	SMRU2502	Thai_dataset
26008	SMRU2595	Thai_dataset
26009	SMRU3040	Thai_dataset
26010	SMRU2966	Thai_dataset
26011	SMRU2978	Thai_dataset
26012	SMRU2478	Thai_dataset
26013	SMRU2399	Thai_dataset
26014	SMRU2596	Thai_dataset
26015	SMRU2960	Thai_dataset
26016	SMRU2347	Thai_dataset
26017	SMRU2956	Thai_dataset
26018	SMRU2525	Thai_dataset
26019	SMRU2663	Thai_dataset
26020	SMRU2314	Thai_dataset
26021	SMRU2379	Thai_dataset
26022	SMRU3151	Thai_dataset
26023	SMRU3154	Thai_dataset
26024	SMRU3156	Thai_dataset
26025	SMRU2374	Thai_dataset
26026	SMRU2917	Thai_dataset
26027	SMRU3044	Thai_dataset
26028	SMRU2592	Thai_dataset
26029	SMRU2714	Thai_dataset
26030	SMRU2806	Thai_dataset
26031	SMRU2993	Thai_dataset
26032	SMRU2482	Thai_dataset
26033	SMRU2520	Thai_dataset
26034	SMRU2873	Thai_dataset
26035	SMRU2915	Thai_dataset
26036	SMRU2414	Thai_dataset
26037	SMRU2287	Thai_dataset
26038	SMRU2618	Thai_dataset
26039	SMRU2415	Thai_dataset
26040	SMRU2984	Thai_dataset
26041	SMRU2361	Thai_dataset
26042	SMRU2341	Thai_dataset
26043	SMRU2641	Thai_dataset
26044	SMRU2409	Thai_dataset
26045	SMRU2756	Thai_dataset
26046	SMRU2919	Thai_dataset
26047	SMRU2654	Thai_dataset
26048	SMRU2552	Thai_dataset
26049	SMRU2894	Thai_dataset
26050	SMRU2987	Thai_dataset
26051	SMRU2307	Thai_dataset
26052	SMRU2407	Thai_dataset
26053	SMRU2619	Thai_dataset
26054	SMRU3093	Thai_dataset
26055	SMRU2516	Thai_dataset
26056	SMRU2819	Thai_dataset
26057	SMRU2506	Thai_dataset
26058	SMRU2294	Thai_dataset
26059	SMRU2614	Thai_dataset
26060	SMRU2833	Thai_dataset
26061	SMRU3039	Thai_dataset
26062	SMRU3047	Thai_dataset
26063	SMRU3129	Thai_dataset
26064	SMRU3133	Thai_dataset
26065	SMRU2475	Thai_dataset
26066	SMRU2656	Thai_dataset
26067	SMRU2616	Thai_dataset
26068	SMRU3124	Thai_dataset
26069	SMRU2688	Thai_dataset
26070	SMRU2719	Thai_dataset
26071	SMRU2627	Thai_dataset
26072	SMRU2662	Thai_dataset
26073	SMRU2661	Thai_dataset
26074	SMRU2603	Thai_dataset
26075	SMRU2450	Thai_dataset
26076	SMRU2569	Thai_dataset
26077	SMRU2489	Thai_dataset
26078	SMRU2946	Thai_dataset
26079	SMRU2405	Thai_dataset
26080	SMRU2940	Thai_dataset
26081	SMRU3006	Thai_dataset
26082	SMRU2389	Thai_dataset
26083	SMRU2474	Thai_dataset
26084	SMRU2673	Thai_dataset
26085	SMRU2360	Thai_dataset
26086	SMRU2398	Thai_dataset
26087	SMRU2426	Thai_dataset
26088	SMRU2433	Thai_dataset
26089	SMRU2990	Thai_dataset
26090	SMRU3035	Thai_dataset
26091	SMRU2441	Thai_dataset
26092	SMRU2638	Thai_dataset
26093	SMRU2876	Thai_dataset
26094	SMRU2905	Thai_dataset
26095	SMRU2775	Thai_dataset
26096	SMRU2933	Thai_dataset
26097	SMRU3022	Thai_dataset
26098	SMRU2964	Thai_dataset
26099	SMRU2727	Thai_dataset
26541	SMRU86	Thai_dataset
26542	SMRU339	Thai_dataset
26543	SMRU512	Thai_dataset
26544	SMRU674	Thai_dataset
26545	SMRU764	Thai_dataset
26546	SMRU3075	Thai_dataset
26548	SMRU128	Thai_dataset
26549	SMRU174	Thai_dataset
26550	SMRU196	Thai_dataset
26551	SMRU207	Thai_dataset
26552	SMRU222	Thai_dataset
26553	SMRU254	Thai_dataset
26554	SMRU276	Thai_dataset
26555	SMRU293	Thai_dataset
26556	SMRU294	Thai_dataset
26557	SMRU338	Thai_dataset
26558	SMRU351	Thai_dataset
26559	SMRU354	Thai_dataset
26560	SMRU364	Thai_dataset
26561	SMRU376	Thai_dataset
26562	SMRU374	Thai_dataset
26563	SMRU439	Thai_dataset
26564	SMRU498	Thai_dataset
26565	SMRU543	Thai_dataset
26566	SMRU573	Thai_dataset
26567	SMRU650	Thai_dataset
26568	SMRU1059	Thai_dataset
26570	SMRU1202	Thai_dataset
26571	SMRU1204	Thai_dataset
26573	SMRU1405	Thai_dataset
26574	SMRU1402	Thai_dataset
26575	SMRU1434	Thai_dataset
26576	SMRU1432	Thai_dataset
26577	SMRU1455	Thai_dataset
26578	SMRU1485	Thai_dataset
26579	SMRU1773	Thai_dataset
26580	SMRU1814	Thai_dataset
26581	SMRU2038	Thai_dataset
26582	SMRU2421	Thai_dataset
26583	SMRU2628	Thai_dataset
26638	SMRU1023	Thai_dataset
26652	SMRU1845	Thai_dataset
26657	SMRU1923	Thai_dataset
26677	SMRU518	Thai_dataset
26678	SMRU305	Thai_dataset
26680	SMRU94	Thai_dataset
26681	SMRU134	Thai_dataset
26682	SMRU147	Thai_dataset
26683	SMRU176	Thai_dataset
26684	SMRU205	Thai_dataset
26685	SMRU228	Thai_dataset
26686	SMRU270	Thai_dataset
26687	SMRU280	Thai_dataset
26688	SMRU323	Thai_dataset
26689	SMRU324	Thai_dataset
26690	SMRU355	Thai_dataset
26691	SMRU360	Thai_dataset
26692	SMRU402	Thai_dataset
26693	SMRU408	Thai_dataset
26694	SMRU413	Thai_dataset
26695	SMRU567	Thai_dataset
26696	SMRU638	Thai_dataset
26697	SMRU677	Thai_dataset
26698	SMRU684	Thai_dataset
26699	SMRU758	Thai_dataset
26700	SMRU1106	Thai_dataset
26701	SMRU1234	Thai_dataset
26702	SMRU1297	Thai_dataset
26703	SMRU1327	Thai_dataset
26704	SMRU1394	Thai_dataset
26705	SMRU1399	Thai_dataset
26706	SMRU1417	Thai_dataset
26707	SMRU1620	Thai_dataset
26708	SMRU1680	Thai_dataset
26709	SMRU1743	Thai_dataset
26710	SMRU2561	Thai_dataset
26711	SMRU3000	Thai_dataset
26712	SMRU3031	Thai_dataset
26713	SMRU3043	Thai_dataset
26714	SMRU3078	Thai_dataset
26716	SMRU3089	Thai_dataset
26717	SMRU3090	Thai_dataset
26718	SMRU3117	Thai_dataset
26719	SMRU3121	Thai_dataset
26721	SMRU77	Thai_dataset
26722	SMRU79	Thai_dataset
26724	SMRU256	Thai_dataset
26725	SMRU295	Thai_dataset
26727	SMRU446	Thai_dataset
26729	SMRU466	Thai_dataset
26731	SMRU471	Thai_dataset
26732	SMRU478	Thai_dataset
26733	SMRU482	Thai_dataset
26734	SMRU486	Thai_dataset
26736	SMRU579	Thai_dataset
26737	SMRU622	Thai_dataset
26738	SMRU729	Thai_dataset
26739	SMRU740	Thai_dataset
26740	SMRU828	Thai_dataset
26741	SMRU794	Thai_dataset
26742	SMRU837	Thai_dataset
26743	SMRU1179	Thai_dataset
26744	SMRU1274	Thai_dataset
26745	SMRU1298	Thai_dataset
26746	SMRU1338	Thai_dataset
26747	SMRU1426	Thai_dataset
26748	SMRU1428	Thai_dataset
26749	SMRU1459	Thai_dataset
26750	SMRU1474	Thai_dataset
26751	SMRU1578	Thai_dataset
26752	SMRU1662	Thai_dataset
26753	SMRU1674	Thai_dataset
26756	SMRU1826	Thai_dataset
26757	SMRU1760	Thai_dataset
26758	SMRU1763	Thai_dataset
26759	SMRU1815	Thai_dataset
26761	SMRU1903	Thai_dataset
26762	SMRU1915	Thai_dataset
26764	SMRU2136	Thai_dataset
26765	SMRU1966	Thai_dataset
26766	SMRU2170	Thai_dataset
26768	SMRU2080	Thai_dataset
26769	SMRU2130	Thai_dataset
26770	SMRU2452	Thai_dataset
26771	SMRU2363	Thai_dataset
26772	SMRU2473	Thai_dataset
26773	SMRU2523	Thai_dataset
26774	SMRU2527	Thai_dataset
26775	SMRU2550	Thai_dataset
26776	SMRU2655	Thai_dataset
26777	SMRU2804	Thai_dataset
26778	SMRU2726	Thai_dataset
26780	SMRU2846	Thai_dataset
26781	SMRU2918	Thai_dataset
26784	SMRU493	Thai_dataset
26786	SMRU888	Thai_dataset
26787	SMRU1201	Thai_dataset
26788	SMRU1436	Thai_dataset
26789	SMRU1517	Thai_dataset
26790	SMRU2069	Thai_dataset
26791	SMRU2068	Thai_dataset
26792	SMRU1941	Thai_dataset
26793	SMRU1344	Thai_dataset
26794	SMRU1445	Thai_dataset
26795	SMRU2005	Thai_dataset
26796	SMRU2217	Thai_dataset
26797	SMRU2385	Thai_dataset
26798	SMRU2652	Thai_dataset
26799	SMRU3034	Thai_dataset
26800	SMRU3077	Thai_dataset
26801	SMRU3119	Thai_dataset
26804	SMRU1958	Thai_dataset
26805	SMRU1386	Thai_dataset
26806	SMRU1449	Thai_dataset
26807	SMRU1486	Thai_dataset
26808	SMRU1581	Thai_dataset
26809	SMRU1524	Thai_dataset
26810	SMRU1614	Thai_dataset
26811	SMRU1682	Thai_dataset
26812	SMRU2255	Thai_dataset
26813	SMRU2289	Thai_dataset
26814	SMRU2394	Thai_dataset
26815	SMRU3150	Thai_dataset
26816	SMRU3152	Thai_dataset
26817	SMRU2512	Thai_dataset
26819	SMRU2859	Thai_dataset
26820	SMRU2555	Thai_dataset
26821	SMRU2860	Thai_dataset
26822	SMRU2657	Thai_dataset
26823	SMRU2665	Thai_dataset
26824	SMRU3155	Thai_dataset
26825	SMRU2757	Thai_dataset
26826	SMRU2769	Thai_dataset
26827	SMRU2784	Thai_dataset
26828	SMRU2840	Thai_dataset
26829	SMRU3158	Thai_dataset
26830	SMRU2848	Thai_dataset
26831	SMRU2849	Thai_dataset
26832	SMRU2916	Thai_dataset
26833	SMRU3159	Thai_dataset
26834	SMRU2980	Thai_dataset
26835	SMRU2976	Thai_dataset
26836	SMRU2986	Thai_dataset
26837	SMRU2989	Thai_dataset
26838	SMRU2994	Thai_dataset
26839	SMRU3023	Thai_dataset
26840	SMRU3028	Thai_dataset
26841	SMRU3027	Thai_dataset
26842	SMRU3110	Thai_dataset
26843	SMRU3160	Thai_dataset
26844	SMRU3132	Thai_dataset
26852	SMRU1008	Thai_dataset
26855	SMRU1843	Thai_dataset
26914	SMRU1028	Thai_dataset
27071	SMRU2122	Thai_dataset
27074	SMRU2528	Thai_dataset
27147	SMRU60	Thai_dataset
27148	SMRU61	Thai_dataset
27149	SMRU75	Thai_dataset
27150	SMRU84	Thai_dataset
27151	SMRU173	Thai_dataset
27152	SMRU183	Thai_dataset
27153	SMRU200	Thai_dataset
27154	SMRU199	Thai_dataset
27155	SMRU3098	Thai_dataset
27156	SMRU249	Thai_dataset
27157	SMRU271	Thai_dataset
27158	SMRU272	Thai_dataset
27159	SMRU296	Thai_dataset
27160	SMRU297	Thai_dataset
27161	SMRU379	Thai_dataset
27162	SMRU453	Thai_dataset
27163	SMRU475	Thai_dataset
27164	SMRU488	Thai_dataset
27165	SMRU553	Thai_dataset
27166	SMRU554	Thai_dataset
27167	SMRU3105	Thai_dataset
27168	SMRU637	Thai_dataset
27169	SMRU775	Thai_dataset
27172	SMRU767	Thai_dataset
27174	SMRU780	Thai_dataset
27175	SMRU1068	Thai_dataset
27176	SMRU1070	Thai_dataset
27177	SMRU1124	Thai_dataset
27178	SMRU1118	Thai_dataset
27179	SMRU1213	Thai_dataset
27180	SMRU1441	Thai_dataset
27181	SMRU1541	Thai_dataset
27183	SMRU1896	Thai_dataset
27184	SMRU1905	Thai_dataset
27185	SMRU1904	Thai_dataset
27186	SMRU1962	Thai_dataset
27187	SMRU2151	Thai_dataset
27189	SMRU2246	Thai_dataset
27190	SMRU2311	Thai_dataset
27191	SMRU2333	Thai_dataset
27192	SMRU2335	Thai_dataset
27193	SMRU2366	Thai_dataset
27194	SMRU2406	Thai_dataset
27195	SMRU2420	Thai_dataset
27196	SMRU2600	Thai_dataset
27198	SMRU2945	Thai_dataset
27199	SMRU2968	Thai_dataset
27200	SMRU3055	Thai_dataset
27201	SMRU3001	Thai_dataset
27203	SMRU1320	Thai_dataset
27204	SMRU1947	Thai_dataset
27205	SMRU309	Thai_dataset
27206	SMRU317	Thai_dataset
27208	SMRU373	Thai_dataset
27210	SMRU768	Thai_dataset
27211	SMRU971	Thai_dataset
27212	SMRU987	Thai_dataset
27213	SMRU1514	Thai_dataset
27214	SMRU1030	Thai_dataset
27216	SMRU1170	Thai_dataset
27217	SMRU1241	Thai_dataset
27218	SMRU1382	Thai_dataset
27219	SMRU1471	Thai_dataset
27220	SMRU1534	Thai_dataset
27221	SMRU1542	Thai_dataset
27222	SMRU1635	Thai_dataset
27223	SMRU1650	Thai_dataset
27224	SMRU1659	Thai_dataset
27225	SMRU1690	Thai_dataset
27226	SMRU1701	Thai_dataset
27227	SMRU1886	Thai_dataset
27228	SMRU2070	Thai_dataset
27229	SMRU1931	Thai_dataset
27230	SMRU2086	Thai_dataset
27231	SMRU2087	Thai_dataset
27232	SMRU1970	Thai_dataset
27233	SMRU1991	Thai_dataset
27235	SMRU2128	Thai_dataset
27236	SMRU2160	Thai_dataset
27237	SMRU2258	Thai_dataset
27238	SMRU2425	Thai_dataset
27239	SMRU2451	Thai_dataset
27240	SMRU2485	Thai_dataset
27241	SMRU2499	Thai_dataset
27242	SMRU2508	Thai_dataset
27243	SMRU2551	Thai_dataset
27244	SMRU2570	Thai_dataset
27245	SMRU2572	Thai_dataset
27246	SMRU2586	Thai_dataset
27247	SMRU2632	Thai_dataset
27248	SMRU2667	Thai_dataset
27249	SMRU2684	Thai_dataset
27250	SMRU2717	Thai_dataset
27251	SMRU2721	Thai_dataset
27252	SMRU2792	Thai_dataset
27253	SMRU3003	Thai_dataset
27254	SMRU2872	Thai_dataset
27255	SMRU3009	Thai_dataset
27256	SMRU2897	Thai_dataset
27257	SMRU3067	Thai_dataset
27258	SMRU3073	Thai_dataset
27259	SMRU3086	Thai_dataset
27261	SMRU742	Thai_dataset
27262	SMRU1088	Thai_dataset
27263	SMRU1850	Thai_dataset
27264	SMRU1759	Thai_dataset
27265	SMRU2851	Thai_dataset
27266	SMRU3084	Thai_dataset
27267	SMRU1582	Thai_dataset
27268	SMRU2042	Thai_dataset
27269	SMRU58	Thai_dataset
27270	SMRU120	Thai_dataset
27271	SMRU127	Thai_dataset
27272	SMRU166	Thai_dataset
27273	SMRU211	Thai_dataset
27274	SMRU365	Thai_dataset
27276	SMRU425	Thai_dataset
27277	SMRU450	Thai_dataset
27278	SMRU3101	Thai_dataset
27279	SMRU664	Thai_dataset
27280	SMRU752	Thai_dataset
27281	SMRU926	Thai_dataset
27282	SMRU1085	Thai_dataset
27283	SMRU1112	Thai_dataset
27284	SMRU1137	Thai_dataset
27285	SMRU1143	Thai_dataset
27286	SMRU1212	Thai_dataset
27287	SMRU1309	Thai_dataset
27288	SMRU1323	Thai_dataset
27289	SMRU1424	Thai_dataset
27290	SMRU1435	Thai_dataset
27291	SMRU1442	Thai_dataset
27293	SMRU1475	Thai_dataset
27294	SMRU1489	Thai_dataset
27295	SMRU1496	Thai_dataset
27296	SMRU1535	Thai_dataset
27297	SMRU1624	Thai_dataset
27298	SMRU1636	Thai_dataset
27299	SMRU1646	Thai_dataset
27300	SMRU1693	Thai_dataset
27302	SMRU1742	Thai_dataset
27304	SMRU1798	Thai_dataset
27305	SMRU1822	Thai_dataset
27306	SMRU1867	Thai_dataset
27307	SMRU1999	Thai_dataset
27308	SMRU2858	Thai_dataset
27309	SMRU1988	Thai_dataset
27310	SMRU2081	Thai_dataset
27311	SMRU2101	Thai_dataset
27312	SMRU2295	Thai_dataset
27313	SMRU2300	Thai_dataset
27314	SMRU2301	Thai_dataset
27315	SMRU2312	Thai_dataset
27316	SMRU2400	Thai_dataset
27317	SMRU2403	Thai_dataset
27318	SMRU2457	Thai_dataset
27319	SMRU2534	Thai_dataset
27320	SMRU2577	Thai_dataset
27321	SMRU2607	Thai_dataset
27322	SMRU2608	Thai_dataset
27323	SMRU2634	Thai_dataset
27324	SMRU2649	Thai_dataset
27325	SMRU2651	Thai_dataset
27326	SMRU2672	Thai_dataset
27327	SMRU2730	Thai_dataset
27328	SMRU2747	Thai_dataset
27329	SMRU2790	Thai_dataset
27330	SMRU3157	Thai_dataset
27332	SMRU2842	Thai_dataset
27333	SMRU2854	Thai_dataset
27334	SMRU2861	Thai_dataset
27335	SMRU2892	Thai_dataset
27336	SMRU2907	Thai_dataset
27338	SMRU2484	Thai_dataset
27340	SMRU1612	Thai_dataset
27341	SMRU617	Thai_dataset
27342	SMRU649	Thai_dataset
27343	SMRU787	Thai_dataset
27344	SMRU1109	Thai_dataset
27345	SMRU1127	Thai_dataset
27346	SMRU1207	Thai_dataset
27347	SMRU1221	Thai_dataset
27348	SMRU1280	Thai_dataset
27349	SMRU1565	Thai_dataset
27350	SMRU1478	Thai_dataset
27351	SMRU1499	Thai_dataset
27352	SMRU1512	Thai_dataset
27353	SMRU1538	Thai_dataset
27354	SMRU1539	Thai_dataset
27355	SMRU1606	Thai_dataset
27356	SMRU1825	Thai_dataset
27357	SMRU1827	Thai_dataset
27358	SMRU2150	Thai_dataset
27359	SMRU1998	Thai_dataset
27360	SMRU1945	Thai_dataset
27361	SMRU2132	Thai_dataset
27362	SMRU1957	Thai_dataset
27363	SMRU2060	Thai_dataset
27364	SMRU2129	Thai_dataset
27365	SMRU2181	Thai_dataset
27366	SMRU2204	Thai_dataset
27368	SMRU2397	Thai_dataset
27369	SMRU2432	Thai_dataset
27370	SMRU2476	Thai_dataset
27372	SMRU2509	Thai_dataset
27373	SMRU2571	Thai_dataset
27374	SMRU3005	Thai_dataset
27375	SMRU2971	Thai_dataset
27376	SMRU3061	Thai_dataset
27377	SMRU3134	Thai_dataset
27426	SMRU499	Thai_dataset
27427	SMRU669	Thai_dataset
27429	SMRU2613	Thai_dataset
27431	SMRU580	Thai_dataset
27432	SMRU581	Thai_dataset
27433	SMRU653	Thai_dataset
27434	SMRU654	Thai_dataset
27435	SMRU724	Thai_dataset
27436	SMRU876	Thai_dataset
27437	SMRU759	Thai_dataset
27438	SMRU795	Thai_dataset
27439	SMRU915	Thai_dataset
[truncated: 4,246 more rows]
