# Supplementary material for: Genome Sequencing Reveals a Large and Diverse Repertoire of Antimicrobial Peptides
Source: Front Microbiol. 2018 Aug 27;9:2012. doi: 10.3389/fmicb.2018.02012 (PMC6120550; doi:10.3389/fmicb.2018.02012)
Supplement: TABLE S2 — Classification and nomenclature of bacteriocin clusters found among pneumococci. [file Table_2.XLSX]

## Sheet: Sheet1
Supplementary Table 2 | Classification and nomenclature of bacteriocin clusters found among pneumococci.
Bacteriocin	Family	Gene	Synonym(s)	Predicted function
Streptococcin A	Lactococcin 972	scaA	-	Precursor peptide
		scaB	-	Immunity
		scaC	-	Transport
Streptococcin B	Lactococcin 972	scbA	-	Precursor peptide
		scbB	-	Immunity
		scbC	-	Transport
Streptococcin C	Lactococcin 972	sccA	-	Precursor peptide
		sccB	-	Immunity
		sccC	-	Transport
Streptococcin D	Lactococcin 972	scdA	-	Precursor peptide
		scdB	-	Immunity
		scdC	-	Transport
Streptococcin E	Lactococcin 972	sceA	-	Precursor peptide
		sceB	-	Immunity
		sceC	-	Transport
Streptolancidin A	Lanthipeptide class: II	slaA1	pldA1, srnA’	Precursor peptide
		slaA2	pldA2, srnA	Precursor peptide
		slaA3	pldA3, srnA’’	Precursor peptide
		slaA4	pldA4	Precursor peptide
		slaA5	-	Precursor peptide
		slaF	pldF, srnX	Transporter involved in immunity
		slaE	pldE, srnY	Transporter involved in immunity
		slaK	pldK, srnK	Histidine kinase
		slaR	pldR, srnR	Response regulator
		slaM	pldM, srnM	Bifunctional modification enzyme
		slaT	pldT, srnT	Transport
Streptolancidin B	Lanthipeptide class: II	slbF	-	Transporter involved in immunity
		slbG	-	Transporter involved in immunity
		slbE	-	Transporter involved in immunity
		slbA	lcpA	Precursor peptide
		slbM	lcpM	Bifunctional modification enzyme
		slbT	lcpT	Transport
Streptolancidin C	Lanthipeptide class: IV	slcA	-	Precursor peptide
		slcX	-	Unknown
		slcL	-	Bifunctional modification enzyme
		slcT	-	Transport
Streptolancidin D	Lanthipeptide class: I	sldA	-	Precursor peptide
		sldB	-	Dehydratase
		sldC	-	Cyclase
		sldT	-	Transport
Streptolancidin E	Lanthipeptide class: II	sleM1	LanM	Bifunctional modification enzyme
		sleA1	-	Precursor peptide
		sleA2	-	Precursor peptide
		sleM2	LanM	Bifunctional modification enzyme
		sleM3	LanM	Bifunctional modification enzyme
		sleT	LanT	Transport
		sleX1	-	Unknown
		sleF	MrsF	Transporter involved in immunity
		sleG	MutG	Transporter involved in immunity
		sleX2	-	Unknown
Streptolancidin F	Lanthipeptide class: IV	slfA	-	Precursor peptide
		slfL	-	Bifunctional modification enzyme
Streptolancidin G	Lanthipeptide class: II	slgA1	LanA1, pneA1	Precursor peptide
		slgA2	LanA2, pneA2	Precursor peptide
		slgM	LanM	Bifunctional modification enzyme
		slgD	LanD	FAD-dependent flavoprotein
		slgP1	-	Peptidase
		slgT	LanT	Transport
		slgP2	LanP	Peptidase
Streptolancidin H	Lanthipeptide class: I	slhP	-	Peptidase
		slhR	-	Response regulator
		slhK	-	Histidine kinase
		slhF	-	Transporter involved in immunity
		slhE	-	Transporter involved in immunity
		slhG	-	Transporter involved in immunity
		slhX1	-	Unknown
		slhX2	-	Unknown
		slhA	-	Precursor peptide
		slhB	-	Dehydratase
		slhT	-	Transport
		slhC	-	Cyclase
		slhI	-	Immunity
Streptolancidin I	Lanthipeptide class: I	sliP	-	Peptidase
		sliR	-	Response regulator
		sliK	-	Histidine kinase
		sliF	-	Transporter involved in immunity
		sliE	-	Transporter involved in immunity
		sliG	-	Transporter involved in immunity
		sliA	-	Precursor peptide
		sliB	-	Dehydratase
		sliT	-	Transport
		sliC	-	Cyclase
		sliI	-	Immunity
Streptolancidin J	Lanthipeptide class: IV	sljA1	-	Precursor peptide
		sljL	-	Bifunctional modification enzyme
		sljP	-	Peptidase
		sljT1	-	Transport
		sljT2	-	Transport
		sljT3	-	Transport
		sljA2	-	Precursor peptide
Streptolancidin K	Lanthipeptide class: IV	slkA	-	Precursor peptide
		slkL	-	Bifunctional modification enzyme
		slkT	-	Transport
Streptocyclicin	Head-to-tail cyclized peptides	scyA	pcyA	Precursor peptide
		scyB	pcyB	Maturation/Immunity
		scyC	pcyC	Maturation/Immunity
		scyD	pcyD	Transport
		scyE	pcyE	Immunity/Transport
Streptolassin	Lasso peptides	slsA	-	Precursor peptide
		slsC	-	Cyclase
		slsB1	-	Peptide chaperone
		slsB2	-	Dehydratase
		slsF	-	Transporter involved in immunity
		slsE	-	Transporter involved in immunity
		slsG	-	Transporter involved in immunity
		slsR	-	Response regulator
		slsK	-	Histidine kinase
Streptosactin	Sactipeptides	ssaA	-	Precursor peptide
		ssaCD	-	Radical-SAM protein
		ssaX1	-	Unknown
		ssaX2	-	Unknown
		ssaP	-	Peptidase
		ssaX3	-	Unknown
