# Supplementary material for: Genome Sequencing Reveals a Large and Diverse Repertoire of Antimicrobial Peptides
Source: Front Microbiol. 2018 Aug 27;9:2012. doi: 10.3389/fmicb.2018.02012 (PMC6120550; doi:10.3389/fmicb.2018.02012)
Supplement: TABLE S3 — Result of the BLAST searches of the bacteriocin clusters in the NCBI database. [file Table_3.XLSX]

## Sheet: Sheet1
Supplementary Table 3 | Result of the BLAST searches of the bacteriocin clusters in the NCBI database.
streptococcin A (IS6)
Organism	Strain	Total score	Query cover	E value	Ident	Accession
Streptococcus oralis	Uo5	3760	0.99	0	0.89	FR720602.1
Streptococcus mitis B6	B6	3563	0.89	0	0.9	FN568063.1
Streptococcus sp	VT 162	3411	0.88	0	0.89	CP007628.2
Streptococcus pseudopneumoniae	IS7493	2966	0.99	0	0.84	CP002925.1
streptococcin B (IS6)
Organism	Strain	Total score	Query cover	E value	Ident	Accession
Streptococcus mitis B6	KCOM 1350	4963	100%%	0	0.96	CP012646.1
Streptococcus pseudopneumoniae	IS7493	4290	0.89	0	0.95	CP002925.1
streptococcin C (IS6)
Organism	Strain	Total score	Query cover	E value	Ident	Accession
Streptococcus pseudopneumoniae	IS7493	5234	1	0	0.97	CP002925.1
Streptococcus mitis B6	B6	4313	0.86	0	0.96	FN568063.1
Streptococcus mitis B6	KCOM 1350	4113	0.86	0	0.94	CP012646.1
Streptococcus sp.	oral taxon 431	3241	1	0	0.82	CP014264.1
Streptococcus sp	VT 162	2802	0.86	0	0.82	CP007628.2
streptococcin D (IS6)
Organism	Strain	Total score	Query cover	E value	Ident	Accession
Streptococcus sp.	A12	2495	0.88	0	0.84	CP013651.1
Streptococcus oligofermentans	AS 1.3089	2401	0.87	0	0.83	CP004409.1
Streptococcus gordonii	Challis	2303	0.88	0	0.82	CP000725.1
Streptococcus parasanguinis	ATCC 15912	2274	0.87	0	0.82	CP002843.1
Streptococcus parasanguinis	FW213	2239	0.87	0	0.82	CP003122.1
streptococcin E (IS6)
Organism	Strain	Total score	Query cover	E value	Ident	Accession
Streptococcus suis	6407	4713	1	0	0.95	CP008921.1
Streptococcus equi subsp. Zooepidemicus	MGCS10565	3229	0.97	0	0.86	CP001129.1
Streptococcus equi subsp. Zooepidemicus	H70	3182	0.97	0	0.86	FM204884.1
Streptococcus equi subsp. Zooepidemicus	CY	3173	0.98	0	0.86	CP006770.1
Streptococcus equi subsp. equi 4047	4047	1893	0.49	0	0.87	FM204883.1
streptolancidin A (PN1)
Organism	Strain	Total score	Query cover	E value	Ident	Accession
Streptococcus salivarius	JH	22580	0.92	0	0.97	KT032116.1
Streptococcus mitis	B6	10223	0.46	0	0.96	FN568063.1
Streptococcus oralis subsp. Tigurinus	osk_001	3396	0.18	0	0.97	AP018338.1
streptolancidin B (USA35)
Organism	Strain	Total score	Query cover	E value	Ident	Accession
No significant similarity found.	N/A	N/A	N/A	N/A	N/A	N/A
streptolancidin C (19F/5)
Organism	Strain	Total score	Query cover	E value	Ident	Accession
No significant similarity found.	N/A	N/A	N/A	N/A	N/A	N/A
streptolancidin D (CGSP14)
Organism	Strain	Total score	Query cover	E value	Ident	Accession
Streptococcus dysgalactiae subsp. equisimilis	ATCC 12394	4370	0.99	0	0.81	CP002215.1
Streptococcus dysgalactiae subsp. equisimilis	167	4298	0.99	0	0.81	AP012976.1
Streptococcus thermophilus	S9	4279	0.98	0	0.81	CP013939.1
Streptococcus thermophilus	CS8	4274	0.98	0	0.81	CP016439.1
Streptococcus thermophilus	CNRZ1066	4274	0.98	0	0.81	CP000024.1
streptolancidin E (Tennessee 23F/4)
Organism	Strain	Total score	Query cover	E value	Ident	Accession
No significant similarity found.	N/A	N/A	N/A	N/A	N/A	N/A
streptolancidin F (45/4)
Organism	Strain	Total score	Query cover	E value	Ident	Accession
No significant similarity found.	N/A	N/A	N/A	N/A	N/A	N/A
streptolancidin G (D39)
Organism	Strain	Total score	Query cover	E value	Ident	Accession
No significant similarity found.	N/A	N/A	N/A	N/A	N/A	N/A
streptolancidin H (UoS3138)
Organism	Strain	Total score	Query cover	E value	Ident	Accession
Streptococcus mitis	KCOM 1350	9850	0.37	0	0.98	CP012646.1
streptolancidin I (ERR063921)
Organism	Strain	Total score	Query cover	E value	Ident	Accession
Streptococcus agalactiae	SG-M25	24421	1	0	0.99	CP021867.1
Streptococcus agalactiae	C001	24408	1	0	0.99	CP008813.1
Streptococcus suis	JS14	24393	1	0	0.99	CP002465.1
Streptococcus suis	SC070731	24387	1	0	0.99	CP003922.1
Streptococcus pasteurianus	ATCC 43144	23878	1	0	0.99	AP012054.1
Streptococcus uberis	42	16610	0.96	0	0.93	DQ146939.1
streptolancidin J (1/5)
Organism	Strain	Total score	Query cover	E value	Ident	Accession
No significant similarity found.	N/A	N/A	N/A	N/A	N/A	N/A
streptolancidin K (ERR054267)
Organism	Strain	Total score	Query cover	E value	Ident	Accession
Streptococcus pseudopneumoniae	IS7493	2250	0.29	0	0.98	CP002925.1
streptosactin (VICE0913)
Organism	Strain	Total score	Query cover	E value	Ident	Accession
Streptococcus intermedius	B196	11329	1	0	0.99	CP003857.1
Parvimonas micra	KCOM 1535	11318	1	0	0.99	CP009761.1
Streptolassin (37/3)
Organism	Strain	Total score	Query cover	E value	Ident	Accession
Streptococcus mitis	SVGS_061	15187	1	0	0.99	CP014326.1
Streptococcus suis	SC19	12331	0.99	0	0.93	CP020863.1
Streptococcus suis	SS2-1	12331	0.99	0	0.93	CP018908.1
Streptococcus suis	ZY05719	12331	0.99	0	0.93	CP007497.1
Streptococcus equinus	FDAARGOS_251	12191	0.47	0	0.95	CP020439.1
Streptocyclicin (2/2)
Organism	Strain	Total score	Query cover	E value	Ident	Accession
Streptococcus pseudopneumoniae	IS7493	5339	1	0	0.99	CP002925.1
